# Supplementary material for: Curcumin modulated gut microbiota and alleviated renal fibrosis in 5/6 nephrectomy-induced chronic kidney disease rats
Source: PLoS One. 2025 Jan 9;20(1):e0314029. doi: 10.1371/journal.pone.0314029 (PMC11717218; doi:10.1371/journal.pone.0314029)
Supplement: S2 Table — (XLS) [file pone.0314029.s002.xls]

## Sheet: Sheet1
Table S2 343 metabolites with statistical differences identified based on VIP>1 in the loading plot, P<0.05 from 5/6NX vs. sham rats
Metabolites	Compound ID	Sub Class	kegg	VIP	P-value	log2(FC)	FC
Indoleacrylic acid	HMDB0000734	Indoles		11.4022	0.00252978	-0.69177	0.619094
L-Carnitine	34532	Quaternary ammonium salts	C00318	10.6795	1.35861e-06	-0.82852	0.563107
N3'-Acetylapramycin	65851	Unclassified		9.63371	0.000132937	1.07274	2.10342
Phosphohydroxypyruvic acid	484	Carbonyl compounds	C03232	8.65159	0.000358397	-0.176506	0.884843
9,12,15-Octadecatrien-1-ol	46167	Fatty alcohols		8.10687	0.000394266	-0.221448	0.857704
Phosphoglycolic acid	5780	Phosphate esters	C00988	8.03775	4.8953e-05	-0.146878	0.903203
PC(16:0/0:0)[rac]	LMGP01050113	Glycerophosphocholines		7.84033	0.0486629	-0.259165	0.835572
Oxoglutaric acid	119	Gamma-keto acids and derivatives	C00026	7.69725	0.0318573	2.99454	7.96978
L-Isoleucine	23	Amino acids, peptides, and analogues	C00407	6.91707	0.00786449	-0.324356	0.798655
Dibutyl phthalate	69881	Benzoic acids and derivatives	C14214	6.63261	7.88899e-07	-0.232106	0.851391
Biuret	HMDB0249282	Unclassified		6.06065	0.00675834	3.03419	8.19188
Farnesyl acetone	265036	Unclassified		5.94368	5.18485e-05	-0.153552	0.899034
2-Hydroxycinnamic acid	306	Hydroxycinnamic acids and derivatives	C01772	5.8971	0.00736175	-0.415921	0.749541
1-O-(2-methoxy-hexadecyl)-sn-glycerol	LMGL01020037	Monoradylglycerols		5.85041	4.80255e-06	-0.301451	0.811436
L-Pipecolic acid	HMDB0000716	Amino acids, peptides, and analogues	C00408	5.78507	0.00091559	2.03872	4.10881
Allantoin	89	Imidazoles	C01551	5.73994	5.70162e-05	2.27714	4.84716
Palmitic amide	62905	Fatty amides		5.67372	9.6764e-06	-0.20628	0.866769
5'-Carboxy-gamma-chromanol	HMDB0012799	1-benzopyrans		5.44994	6.45776e-05	-0.165869	0.891391
Indoxylsulfuric acid	253	Arylsulfates		5.37777	0.025272	2.17837	4.52643
D-threo-Isocitric acid	HMDB0001874	Tricarboxylic acids and derivatives	C00451	5.23183	0.0169349	3.11535	8.66592
p-Toluenesulfonic acid	HMDB0059933	Benzenesulfonic acids and derivatives	C06677	5.13259	0.0256184	3.73344	13.3008
Isoproterenol	HMDB0015197	Benzenediols	C07056	5.08508	0.0198903	2.56489	5.9171
p-Cresol glucuronide	HMDB0011686	Carbohydrates and carbohydrate conjugates		5.03688	0.00274373	3.87814	14.7041
Betaine	HMDB0000043	Amino acids, peptides, and analogues	C00719	4.96023	0.00692934	0.379332	1.30074
altretamine	3923	Amines		4.87229	0.000187622	2.46468	5.52006
Proline betaine	7089	Amino acids, peptides, and analogues	C10172	4.81945	0.000158162	1.52489	2.87764
2-(2-Thienylmethylene)-1,6-dioxaspiro[4.4]non-3-ene	HMDB0034857	Ethers		4.69893	0.000251467	-0.553821	0.681214
4-Methylene-L-glutamine	63274	Unclassified		4.54829	1.67676e-07	1.5688	2.96658
Creatinine	8	Amino acids, peptides, and analogues	C00791	4.43698	0.000252444	1.77907	3.43205
1-O-(2R-hydroxy-hexadecyl)-sn-glycerol	LMGL01020063	Monoradylglycerols		4.35598	1.93641e-06	-0.282838	0.821973
Sulfoglycolithocholate(2-)	HMDB0062801	Bile acids, alcohols and derivatives		4.35141	0.00671636	2.32177	4.99945
beta-D-fructose 2,6-bisphosphate	HMDB0304539	Carbohydrates and carbohydrate conjugates	C00665	4.24514	5.61097e-05	-0.210371	0.864315
1-Isothiocyanato-2-(methylthio)ethane	HMDB0038442	Unclassified		4.23896	0.037883	2.51591	5.71957
CYCLOLEUCINE	44142	Amino acids, peptides, and analogues	C03969	4.16971	0.00107024	1.90585	3.74729
(3R,7R)-1,3,7-Octanetriol	HMDB0033625	Fatty alcohols		4.15966	3.43883e-06	-0.16287	0.893246
Armillarin	HMDB0039380	Sesquiterpenoids		4.06892	0.00406737	-0.336515	0.791952
Ecabet	HMDB0015613	Diterpenoids		4.04297	0.00612432	-0.924698	0.526791
N1-Methyl-2-pyridone-5-carboxamide	HMDB0004193	Pyridinecarboxylic acids and derivatives	C05842	3.99085	0.00302101	1.19136	2.28368
Phenylacetylglycine	4237	Amino acids, peptides, and analogues	C05598	3.92745	0.0128249	3.71389	13.1218
S-Japonin	HMDB0035802	Sesquiterpenoids		3.89205	0.00326603	-1.6268	0.323806
12alpha-Hydroxy-5beta-chol-3-en-24-oic Acid	LMST04010213	Unclassified		3.84933	0.0211438	1.80586	3.49637
N-Methyl-4-pyridone-3-carboxamide	1502	Unclassified		3.75264	0.00117776	1.78395	3.44367
Isocitrate	3328	Tricarboxylic acids and derivatives	C00311	3.72722	0.0316496	3.41917	10.6973
L-Valine	35	Amino acids, peptides, and analogues	C00183	3.71402	0.00223233	-0.401269	0.757192
2-Methylhippuric acid	HMDB0011723	Benzoic acids and derivatives	C01586	3.69497	0.0077935	3.53113	11.5605
4-oxo-2-Nonenal	45397	Carbonyl compounds		3.6319	0.000188991	-0.164999	0.891929
S-Furanopetasitin	HMDB0036131	Sesquiterpenoids		3.42929	0.00322654	-0.777709	0.583292
1-Palmitoylphosphatidylcholine	HMDB0256091	Glycerophosphocholines	C04230	3.37265	0.0365545	-0.344668	0.787489
Clausarinol	HMDB0041407	Pyranocoumarins		3.36574	0.00257287	-0.27606	0.825843
D-Ribose	HMDB0000283	Carbohydrates and carbohydrate conjugates	C00121	3.35976	0.000258597	2.04908	4.13841
KAPA	3322	Fatty acids and conjugates	C01092	3.32513	0.000413591	-0.156309	0.897318
1-O-(2R-hydroxy-nonadecyl)-sn-glycerol	LMGL01020065	Monoradylglycerols		3.26029	0.0077865	0.168506	1.12389
3alpha,7alpha,12beta-Trihydroxy-5beta-cholanoic acid	HMDB0000312	Bile acids, alcohols and derivatives		3.25362	0.0036578	1.916	3.77376
Niveusin C	67769	Terpene lactones	C09517	3.23942	0.00103647	0.802184	1.74374
Hydroxyzine	HMDB0014697	Diphenylmethanes	C07045	3.15909	0.00265808	-0.906819	0.53336
Armillaripin	86949	Sesquiterpenoids		3.14367	0.00274473	-0.283523	0.821582
Trifluoroacetic acid	HMDB0014118	Alpha-halocarboxylic acids and derivatives		3.07013	0.000156289	-0.161563	0.894056
Gabapentin	HMDB0005015	Amino acids, peptides, and analogues		3.06567	0.000288659	1.77764	3.42864
Hippuric acid	1301	Benzoic acids and derivatives	C01586	3.05447	0.00826997	1.24846	2.37587
(S1)-Methoxy-3-heptanethiol	88407	Ethers		3.04824	9.91773e-07	-0.848947	0.55519
Threonic acid	HMDB0000943	Carbohydrates and carbohydrate conjugates	C01620	3.04497	0.0158452	1.30325	2.46785
Margaric acid	LMFA01010017	Fatty acids and conjugates		2.99802	4.8711e-05	-0.275451	0.826192
2-Hydroxy-6-ketononatrienedioate	63525	Unclassified		2.99429	9.9065e-05	2.49037	5.61924
Ursodeoxycholic acid	HMDB0000946	Bile acids, alcohols and derivatives	C07880	2.98427	0.0242693	1.9015	3.73602
Mevalonolactone	HMDB0006024	Delta valerolactones		2.95758	0.0025586	-1.04325	0.485234
(22E)-3beta-Hydroxy-5alpha-chola-7,22-dien-24-oic Acid	LMST04010287	Unclassified		2.94382	0.00350614	2.17876	4.52766
4-hydroxybenzoyl-CoA	HMDB0006467	Fatty acyl thioesters	C02949	2.94344	3.46098e-06	-0.620701	0.650355
(±)7-epi Jasmonic Acid	36071	Unclassified		2.9168	0.000713361	-0.121344	0.919331
17-phenyl-trinor-PGE2	36138	Eicosanoids		2.89811	0.00185519	-0.197326	0.872166
1-(8Z,11Z,14Z-eicosatrienoyl)-sn-glycero-3-phosphocholine	4075	Unclassified		2.89762	0.0371229	-0.778715	0.582886
Ergoloid	HMDB0240271	Lysergic acids and derivatives		2.87685	0.000215732	0.914063	1.88434
Deoxycytidine	3367	Pyrimidine 2'-deoxyribonucleosides	C00881	2.86666	9.65467e-05	-0.619021	0.651113
Sphingosine-1-phosphate	3891	Phosphosphingolipids	C06124	2.84518	0.000132177	-0.598521	0.660431
1-O-(2R-hydroxy-octadecyl)-sn-glycerol	LMGL01020064	Monoradylglycerols		2.83577	0.00449437	0.224602	1.16845
4-Guanidinobutanoic acid	4155	Amino acids, peptides, and analogues	C01035	2.81638	0.00246403	3.31739	9.96859
(S)(+)-Allantoin	63392	Unclassified		2.81555	1.89586e-07	1.45613	2.74372
Citrulline	16	Amino acids, peptides, and analogues	C00327	2.76047	1.25491e-07	1.53731	2.90252
p-Acetaminobenzoic acid	2830	Unclassified		2.7537	0.0118855	1.44372	2.7202
Eszopiclone	HMDB0014546	Cyclopyrrolones		2.74425	0.0112879	-0.20937	0.864915
Miglustat	HMDB0014563	Unclassified		2.70655	0.00566059	-0.475568	0.719184
2beta,3beta-Dihydroxy-6-oxo-5alpha-cholan-24-oic Acid	LMST04010172	Unclassified		2.70525	0.0383718	4.70023	25.9962
Salicylamide	43329	1-hydroxy-4-unsubstituted benzenoids		2.70158	0.0050667	2.30993	4.95858
Monooctyl phthalate	HMDB0254869	Benzoic acids and derivatives	C03343	2.69361	9.24838e-06	-0.352461	0.783247
PS(20:4(5Z,8Z,11Z,14Z)/0:0)	LMGP03050007	Glycerophosphoserines		2.64433	0.0227179	-0.659452	0.633119
3alpha,12alpha-Dihydroxy-5beta-chola-7,14-dien-24-oic Acid	LMST04010348	Unclassified		2.6427	0.0130539	4.96371	31.2051
(4E,8E,10E-d18:3)sphingosine	53913	Sphingoid bases		2.64241	0.000156299	-0.176082	0.885104
Sulfoglycolithocholate	LMST05030004	Bile acids, alcohols and derivatives	C11301	2.6247	0.00494409	2.77133	6.82739
Secoisolariciresinol	72069	Dibenzylbutanediol lignans	C18167	2.61704	0.000256492	-0.894145	0.538066
PHHdiA-PE	LMGP20020017	Oxidized glycerophospholipids		2.57205	0.00226569	-0.225431	0.855339
7-oxo-8-amino-nonanoic acid	LMFA01060168	Fatty Acids and Conjugates	C01092	2.56995	0.000582134	-0.308588	0.807432
4-Methylumbelliferyl β-D-glucuronide	4080	Unclassified		2.55994	0.00179482	3.85458	14.4659
S-cucujolide III	LMFA07040046	Fatty esters		2.55522	6.29792e-06	-0.15016	0.901151
Panaquinquecol 4	HMDB0038939	Carbonyl compounds		2.55427	0.0188721	-0.211421	0.863686
L-arogenate	HMDB0304400	Unclassified		2.55419	0.000906563	-0.768224	0.58714
N,N,N-Trimethyl-L-alanyl-L-proline betaine	HMDB0240365	Amino acids, peptides, and analogues		2.50147	0.0314197	3.01271	8.0708
(23S)-3alpha,12alpha,23-Trihydroxy-5beta-cholan-24-oic Acid	LMST04010285	Unclassified		2.49886	0.0181579	6.91287	120.499
Histidylhistidine	HMDB0028887	Amino acids, peptides, and analogues		2.49421	0.00244736	-2.31889	0.200421
Kifunensine	HMDB0253800	Unclassified		2.47742	3.37254e-07	-0.383877	0.766375
Geissoschizoline	67507	Unclassified		2.44854	0.0164958	-0.414601	0.750227
2-Methyl-4-amino-5-hydroxymethylpyrimidine diphosphate	3426	Unclassified		2.44775	0.0195608	2.15297	4.44743
Citric acid	124	Tricarboxylic acids and derivatives	C00158	2.40759	0.0241067	3.30998	9.91749
Pteroside B	HMDB0030760	Carbohydrates and carbohydrate conjugates		2.39085	0.00518486	2.95603	7.75987
7-hydroxy-dodecanoic acid	LMFA01050166	Fatty Acids and Conjugates		2.37681	0.0209583	-0.437432	0.738448
2-Phenylacetamide	3260	Phenylacetamides	C02505	2.36091	0.00154564	-0.121797	0.919042
N-Nitrosothiazolidine-4-carboxylic acid	HMDB0040192	Amino acids, peptides, and analogues		2.32865	3.86655e-06	-0.230869	0.852121
Phytosphingosine 1-phosphate	LMSP01050003	Sphingoid bases		2.31077	0.00126898	-0.656099	0.634592
N-Acetyl-1-methylhistidine	HMDB0240340	Amino acids, peptides, and analogues		2.30988	0.0353619	3.11933	8.68986
PC(O-11:1(10E)/2:0)	4078	Glycerophosphocholines		2.29695	0.00707303	0.783916	1.7218
(S)-a-Amino-2,5-dihydro-5-oxo-4-isoxazolepropanoic acid N2-glucoside	HMDB0029404	Carbohydrates and carbohydrate conjugates		2.28786	5.70516e-05	-1.31897	0.400822
Terephthalic acid	HMDB0002428	Benzoic acids and derivatives	C06337	2.25085	5.23587e-07	-0.22355	0.856455
LysoPE(0:0/16:1(9Z))	HMDB0011474	Glycerophosphoethanolamines		2.22166	0.00277707	1.15381	2.225
Pirenzepine	HMDB0014808	1,4-benzodiazepines	C07508	2.21526	6.86166e-06	-1.26188	0.417
(S)-2-Propylpiperidine	HMDB0030285	Unclassified	C06523	2.20137	1.20599e-06	-0.216059	0.860914
2,5-Octadien-1-ol	HMDB0040146	Fatty alcohols		2.19759	0.0150674	-0.926578	0.526105
sn-glycero-3-Phosphoethanolamine	HMDB0059660	Glycerophosphoethanolamines		2.17755	0.00508279	3.49176	11.2493
5-Acetylamino-6-formylamino-3-methyluracil	61973	Pyrimidines and pyrimidine derivatives	C16365	2.16953	0.00154734	-0.658446	0.63356
L-Histidinol phosphate	3355	Unclassified		2.16603	4.78676e-07	-0.474773	0.71958
2-amino-4-cyano-butanoic acid	35948	Fatty Acids and Conjugates	C05717	2.1553	9.47766e-05	1.73015	3.31763
Trihydroxybutane	HMDB0061944	Unclassified		2.14409	7.20317e-05	-0.542367	0.686643
9Z-Heptadecenal	LMFA06000228	Fatty aldehydes		2.14082	1.83485e-07	-0.347116	0.786154
Acetylcholine	57	Quaternary ammonium salts	C01996	2.13408	0.000206392	-0.542054	0.686792
3-Indoxyl phosphate	103478	Unclassified		2.13053	0.00436451	-7.23243	0.00665001
Atractyligenin 2-glucuronide	HMDB0240481	Unclassified		2.129	0.00950232	1.55092	2.93005
HC Yellow No. 4	73131	Unclassified		2.12713	1.47251e-05	-0.434559	0.73992
Butyryl-L-carnitine	964	Fatty acid esters	C02862	2.11052	0.003101	-0.667625	0.629542
3alpha-Hydroxy-5beta-chola-8,14-dien-24-oic Acid	LMST04010299	Unclassified		2.08781	0.0202652	8.28172	311.205
2-Butanone, 4-[6-(sulfooxy)-2-naphthalenyl]-	1378	Unclassified		2.08201	0.000807669	-0.756672	0.59186
Dodecanamide	HMDB0251566	Fatty amides		2.04156	0.00231052	-0.191771	0.87553
9-Octadecenoic acid 1-[[(1-oxohexadecyl)oxy]methyl]-2-(phosphonoxy)ethyl ester	87430	Glycerophosphates		2.03968	3.1543e-09	-2.16238	0.223388
N2-Acetylornithine	HMDB0003357	Amino acids, peptides, and analogues	C00437	2.01378	1.19277e-07	1.47617	2.78209
Mimosine	HMDB0015188	Amino acids, peptides, and analogues	C04771	2.00238	3.89045e-05	2.0173	4.04825
(2xi,3xi,6E)-3,7-Dimethyl-6-octene-1,2,3,8-tetrol	HMDB0033642	Monoterpenoids		1.99923	0.0176243	2.93549	7.65014
OKHdiA-PE	LMGP20020041	Oxidized glycerophospholipids		1.95082	0.0399496	-0.486977	0.713519
Prolyl-Glutamate	85914	Amino acids, peptides, and analogues		1.94333	0.000101059	-0.190263	0.876446
5,7,3'-Trihydroxy-6,4',5'-trimethoxyflavanone	53114	Unclassified		1.93934	0.000337955	1.22468	2.33704
(Z)-15-Oxo-11-eicosenoic acid	HMDB0029797	Fatty acids and conjugates		1.9382	1.7597e-05	-0.328987	0.796095
Sphingofungin E	LMSP01080065	Sphingoid bases		1.92379	0.0079855	-0.54664	0.684613
6,7-Dihydro-4-(hydroxymethyl)-2-(p-hydroxyphenethyl)-7-methyl-5H-2-pyrindinium	HMDB0033483	1-hydroxy-2-unsubstituted benzenoids		1.92328	0.0023652	-0.379602	0.76865
Nicotinate D-ribonucleoside	58552	Unclassified		1.91818	0.0293111	5.79782	55.631
3-hexanoyl-NBD Cholesterol	64806	Unclassified		1.91005	7.76175e-06	-0.525149	0.694887
4-Methylumbelliferyl sulfate	4083	Unclassified	C11585	1.90609	0.0228297	3.7825	13.7608
Cytochalasin Opho	90664	Unclassified		1.90203	0.0230023	1.47952	2.78855
5-Sulfo-1,3-benzenedicarboxylic acid	88744	Benzenesulfonic acids and derivatives		1.89976	0.0113069	1.96707	3.90975
(E)-Casimiroedine	HMDB0030274	Carbohydrates and carbohydrate conjugates	C10577	1.89915	0.0189088	0.563411	1.47776
PA(15:1(9Z)/0:0)	LMGP10050021	Glycerophosphates		1.89822	0.00319191	-0.47627	0.718834
2-Phenylethanol glucuronide	HMDB0010350	Carbohydrates and carbohydrate conjugates	C03033	1.88819	0.0413634	1.76769	3.40509
4-amino-4-cyano-butanoic acid	LMFA01100037	Fatty Acids and Conjugates	C05715	1.87587	0.00313349	2.70754	6.53205
5S,6S-epoxy-15R-hydroxy-ETE	HMDB0062236	Ethers		1.86409	0.00601441	-0.360433	0.778931
GN25	96472	Unclassified		1.85978	0.00541261	2.64271	6.24502
m-Trifluoromethylhippuric acid	2682	Unclassified		1.85519	0.00646633	1.22878	2.34368
F-Honaucin A	65489	Unclassified		1.84186	0.0111945	-0.34864	0.785324
Cerulenin	HMDB0015168	Oxirane carboxylic acids and derivatives	C12058	1.84044	0.000181193	2.11695	4.33776
Glycocholic acid	HMDB0000138	Bile acids, alcohols and derivatives	C01921	1.82254	0.000957904	2.02617	4.07323
Ethyl hydrogen fumarate	HMDB0040207	Fatty acid esters		1.81916	0.00519583	1.26861	2.40929
Indoleacetaldehyde	6068	Indoles	C00637	1.80127	0.0388096	0.715456	1.642
Alendronic acid	HMDB0001915	Bisphosphonates	C07752	1.79214	0.0194724	3.82862	14.2079
Bisphenol A dimethacrylate	69981	Unclassified		1.78338	0.00021772	-0.925754	0.526405
N-(3-acetamidopropyl)pyrrolidin-2-one	HMDB0061384	N-alkylpyrrolidines		1.77963	0.00071681	2.00705	4.01961
LysoPC(20:3(5Z,8Z,11Z)/0:0)	HMDB0010393	Glycerophosphocholines		1.77811	0.0318812	-0.84121	0.558175
(+)-Gallocatechin	47219	Flavans	C12127	1.7669	0.000869939	4.47413	22.2253
PA(16:0/18:1(9Z))	40928	Glycerophosphates	C00416	1.75734	1.62904e-10	-1.71125	0.305396
Bacteriocin 28b	89961	Unclassified		1.7438	5.2694e-08	1.70772	3.26644
Sufentanil	2524	Anilides	C08022	1.74124	0.0216464	-0.0872526	0.941314
5-Ethyl-2-methylpyridine	HMDB0029729	Methylpyridines		1.73849	1.54639e-05	0.624239	1.5414
2-Heptanethiol	HMDB0032303	Alkylthiols		1.72119	0.0393705	-0.232874	0.850938
9,9-dimethoxy-nonanoic acid	LMFA01080019	Fatty Acids and Conjugates		1.70755	2.42219e-06	-0.231202	0.851925
PE(P-16:0/0:0)	LMGP02070001	Glycerophosphoethanolamines		1.70559	0.00497796	-0.724256	0.605309
2,3,8,10-Tetrahydroxy[2]benzopyrano[4,3-b][1]benzopyran-7(5H)-one	LMPK12113387	Unclassified		1.70013	0.000144428	-4.99208	0.0314219
Aconitic acid	3300	Tricarboxylic acids and derivatives	C00417	1.6985	0.0391525	3.41169	10.6419
Enigmol	53958	Sphingoid bases		1.69767	0.000690395	-0.585401	0.666464
N-Palmitoyl tyrosine	HMDB0062340	Amino acids, peptides, and analogues		1.68336	0.00159923	1.59337	3.01753
METHOPRENE (S)	44012	Unclassified		1.66621	1.40873e-06	-0.277701	0.824905
Cystamine	HMDB0250701	Unclassified		1.66064	0.00301108	-1.13818	0.454332
9-[(3,7-Dimethyl-2,6-octadienyl)oxy]-7H-furo[3,2-g][1]benzopyran-7-one	93893	Terpene lactones		1.65427	0.0140681	-0.445654	0.734251
PC(19:0/0:0)[U]	40308	Unclassified		1.63383	0.0282853	0.428152	1.34551
N-Acetylkynurenine	HMDB0240342	Carbonyl compounds		1.63356	0.00968428	0.944331	1.9243
Methyl propenyl ketone	HMDB0001184	Carbonyl compounds		1.62868	0.0272594	-0.741833	0.597979
Streptomycin	HMDB0015214	Xylenes	C00413	1.61348	0.0068799	2.60242	6.07305
3-Acrylamidopropyl trimethylammonium	34500	Unclassified		1.59292	0.0147704	-0.426666	0.743979
Sericetin	44599	Flavonoids		1.58903	0.00632667	-0.476531	0.718704
D-Glutamine	63630	Amino acids, peptides, and analogues	C00819	1.58895	0.00520015	-0.316163	0.803203
2-Methylbutyroylcarnitine	HMDB0000378	Fatty acid esters		1.58656	7.77045e-05	-0.628772	0.646727
6-Formylindolo [3,2-B] carbazole	43424	Unclassified		1.58283	0.0200174	0.910761	1.88004
Sphinganine 1-phosphate	HMDB0001383	Phosphosphingolipids	C01120	1.58218	9.8207e-05	-0.769454	0.586639
Carbocysteine sulfoxide	1527	Unclassified		1.57727	0.00412549	-0.624835	0.648494
PC(O-16:0/4:0)	LMGP01020072	Glycerophosphocholines		1.5763	0.0157442	0.526561	1.44049
Trimetaphosphoric acid	HMDB0059921	Non-metal phosphates	C02466	1.57537	0.000203112	1.4437	2.72018
L-Erythrulose	58385	Carbohydrates and carbohydrate conjugates	C02045	1.57175	0.00471109	0.797947	1.73862
Acetate	LMFA07010328	Fatty esters		1.56833	0.0019836	-0.606216	0.656918
Prolylhydroxyproline	HMDB0006695	Amino acids, peptides, and analogues		1.56752	0.000359455	1.37492	2.59353
3-O-Methylniveusin A	HMDB0039084	Terpene lactones		1.56305	0.00203071	-1.20839	0.432752
Canavalioside	91462	Terpene glycosides		1.56221	0.000151226	0.839941	1.78998
15-keto Latanoprost	45712	Unclassified		1.5616	0.00449888	2.03484	4.09779
L-Tryptophan	33	Indolyl carboxylic acids and derivatives	C00078	1.54908	0.00295902	-0.851207	0.554321
Pleurotin	85108	Unclassified		1.54447	4.63744e-05	-1.82626	0.281995
2-(Acetamidomethylene)succinate	63871	Unclassified		1.53628	1.87221e-08	1.53769	2.9033
Dichotosin	47488	Flavonoids		1.51234	0.00669127	3.6932	12.9349
(4OH,8Z,t18:1) sphingosine	53909	Unclassified		1.50802	8.01167e-05	-0.121461	0.919256
6-keto Testosterone Enanthate	64683	Unclassified		1.50578	0.0175715	2.02987	4.08367
Benzothiazole	88833	Unclassified		1.50101	0.00019965	1.58663	3.00347
OKODA-PS	LMGP20040033	Oxidized glycerophospholipids		1.49925	0.00063013	1.13161	2.19103
Magnoshinin	68471	Unclassified		1.49574	0.0406344	-0.202475	0.869058
1-arachidonoyl-2-hydroxy-sn-glycero-3-phosphate	265064	Unclassified		1.49367	0.00299598	-0.845914	0.556358
3,5-Dihydroxybenzoic acid sulfate	HMDB0240373	Arylsulfates		1.47902	0.00152297	-0.458553	0.727716
N6-Carbamoyl-DL-Lysine	85017	Unclassified		1.47205	0.0121134	3.19407	9.15192
Isoleucylproline	HMDB0011174	Amino acids, peptides, and analogues		1.47136	0.0182322	4.00913	16.1016
1,6-anhydro-N-acetyl-beta-muramate	HMDB0304012	Unclassified		1.4638	0.00249151	-0.253046	0.839123
Photinus luciferin	65823	Thiazoles	C02740	1.46277	7.90109e-05	-0.402115	0.756748
Phytuberin	HMDB0035754	Sesquiterpenoids	C09709	1.45978	5.99348e-06	-0.318151	0.802097
(6beta,8alpha)-6-Hydroxy-7(11)-eremophilen-12,8-olide	HMDB0035148	Terpene lactones		1.45079	0.00235527	-0.426144	0.744248
PE-NMe2(11D3/9M5)	HMDB0114668	Glycerophosphoethanolamines		1.44499	0.0236927	2.05649	4.15973
1-O-(2R-hydroxy-pentadecyl)-sn-glycerol	LMGL01020062	Monoradylglycerols		1.44347	1.94486e-06	-0.223573	0.856442
Tryptophan 2-C-mannoside	HMDB0240296	Indolyl carboxylic acids and derivatives		1.43015	0.00102075	2.38095	5.20881
N-Acetyl-L-Histidine	44784	Amino acids, peptides, and analogues	C02997	1.42446	0.000875209	-0.526301	0.694333
Steroid O-sulfate	65795	Unclassified		1.4179	3.29364e-05	-1.32861	0.398153
PC(0:0/4:0)[U]	40356	Unclassified		1.41662	1.32279e-05	1.28112	2.43028
1-(2-Furanyl)-1-butanone	HMDB0039802	Carbonyl compounds		1.41641	0.00114471	-0.160219	0.894889
Tetrahydroxypteridine	65924	Unclassified		1.41496	1.94886e-05	1.8416	3.58408
N-Acetylgalactosamine	HMDB0000212	Carbohydrates and carbohydrate conjugates	C01074	1.40847	1.91838e-05	0.844741	1.79594
2'-Norberbamunine	64379	Unclassified		1.40829	0.000163323	1.57703	2.98355
Furaneol 4-(6-malonylglucoside)	HMDB0029778	Carbohydrates and carbohydrate conjugates		1.40734	0.0178319	3.51273	11.414
Scarlet red	HMDB0258560	Unclassified		1.406	0.000877402	-0.396251	0.75983
Nitisinone	85368	Carbonyl compounds		1.4018	0.00316575	3.55407	11.7458
3-Oxoglutaric acid	HMDB0013701	Short-chain keto acids and derivatives		1.38671	0.0216324	3.28987	9.78022
Arachidonic acid	HMDB0001043	Fatty acids and conjugates	C00219	1.38646	0.0256549	-0.386039	0.765228
Lactobionic acid	44767	Unclassified		1.37997	0.0184419	0.90269	1.86955
DOPA sulfate	HMDB0002028	Amino acids, peptides, and analogues		1.37814	0.00472743	-0.340526	0.789753
N-Despropyl-rotigotine	HMDB0060841	Unclassified		1.37703	0.000484038	-0.353047	0.782929
3-ketosphingosine	43208	Sphingoid bases		1.37634	0.000507161	-0.244092	0.844347
Vitamin D2	41892	Vitamin D and derivatives	C05441	1.3749	0.00965478	-1.06615	0.477592
(E)-3-methyl-6-(pent-3-en-1-yn-1-yl)-1,2-dithiine	LMFA12000366	Oxygenated hydrocarbons		1.3698	0.0203358	3.92057	15.1429
(3a,5b)-24-oxo-24-[(2-sulfoethyl)amino]cholan-3-yl-b-D-Glucopyranosiduronic acid	6677	Bile acids, alcohols and derivatives		1.36628	0.00342563	-0.242067	0.845533
Sphinganine-phosphate	LMSP01050002	Sphingoid bases	C01120	1.35816	0.000247376	-0.8124	0.569434
1,6-Naphthalenedisulfonic acid	71138	Unclassified		1.35597	2.03219e-05	1.27524	2.4204
Calcium glycerophosphate	HMDB0303198	Unclassified		1.35113	0.00484826	3.76387	13.5843
Tranexamic Acid	HMDB0014447	Amino acids, peptides, and analogues	C12535	1.34246	2.0829e-06	-0.227545	0.854087
Glutamylthreonine	HMDB0028829	Amino acids, peptides, and analogues		1.33743	0.00851496	1.60945	3.05134
3,6-Dihydronicotinic acid	64432	Unclassified		1.32295	8.95437e-05	-0.171887	0.887681
3-Feruloylquinic acid	HMDB0030669	Alcohols and polyols	C02572	1.32107	0.00175694	-0.454618	0.729704
1H-Imidazole-4-carboxamide, 5-[3-(hydroxymethyl)-3-methyl-1-triazenyl]-	627	Unclassified		1.30894	1.12165e-08	-0.344053	0.787825
Gamma-Glutamylglutamine	62461	Amino acids, peptides, and analogues	C05283	1.30772	0.000214191	1.12848	2.18628
D-Ala-D-Ala	6937	Amino acids, peptides, and analogues	C00993	1.30512	0.00372953	2.1128	4.32529
Melibiose	HMDB0000048	Carbohydrates and carbohydrate conjugates		1.3011	0.00171459	-0.718973	0.60753
Ethyl 3-(N-butylacetamido)propionate	72595	Unclassified		1.3005	0.00104376	0.468547	1.38372
N-Acetyl-7-O-acetylneuraminic acid	5751	Carbohydrates and carbohydrate conjugates	C04016	1.29998	0.0144208	4.01891	16.2111
5-Aminosalicylic Acid	1145	Benzoic acids and derivatives		1.29953	0.00118271	1.74567	3.35351
Ergosterol	3516	Ergostane steroids	C01694	1.2987	0.0066366	-1.35862	0.389955
2-(Octylthio)ethanol	72625	Unclassified		1.29784	0.000254289	-0.13551	0.910348
Cytidine	HMDB0000089	Unclassified	C00475	1.29515	0.0427172	0.391049	1.31135
Benzofuran	70116	Unclassified	C14512	1.29173	0.013647	-0.378915	0.769016
Corticosterone	HMDB0001547	Hydroxysteroids	C02140	1.29076	0.0303838	-0.998475	0.500529
LysoPE(P-18:1(9Z)/0:0)	HMDB0240599	Glycerophosphoethanolamines		1.28934	0.00468196	-0.87758	0.54428
Pseudoionone	88498	Monoterpenoids		1.28433	0.000553848	-0.164822	0.892039
OOB-PE	LMGP20020034	Oxidized glycerophospholipids		1.28363	0.0215635	-0.367025	0.77538
Asymmetric dimethylarginine	HMDB0001539	Amino acids, peptides, and analogues	C03626	1.28362	0.00101268	1.06929	2.0984
2,4-Dihydroxyacetophenone 5-sulfate	HMDB0041646	Carbonyl compounds		1.28016	5.69122e-05	-0.771587	0.585773
2,8-Dihydroxyquinoline-beta-D-glucuronide	HMDB0011658	Carbohydrates and carbohydrate conjugates		1.27258	0.00190767	1.61648	3.06626
Icilin	64735	Unclassified		1.27127	0.0121977	-0.396751	0.759567
PE(22:2(13Z,16Z)/24:1(15Z))	HMDB0009575	Glycerophosphoethanolamines		1.27122	0.037717	0.167521	1.12313
2-Methylimidazole	72981	Unclassified		1.26984	0.000595263	-0.182452	0.881204
LysoPE(P-16:0/0:0)	HMDB0011152	Glycerophosphoethanolamines		1.26685	0.00374411	-0.735789	0.60049
11-deoxycortisol	LMST02030086	Hydroxysteroids	C05488	1.25967	0.0297301	-1.05606	0.480943
1-Methylhypoxanthine	3779	Purines and purine derivatives		1.2518	3.78702e-05	2.79448	6.93781
2-O-Galloylgalactaric acid	91921	Carbohydrates and carbohydrate conjugates		1.25172	0.00135041	-0.713258	0.609941
4(5)-EpDPE methyl ester	62962	Unclassified		1.24825	0.00519287	-0.490433	0.711811
2,8-bis-Trifluoromethyl-4-quinoline carboxylic acid	HMDB0060726	Quinoline carboxylic acids		1.24708	6.39673e-07	1.84355	3.58893
PA(20:0/16:1(9Z))	HMDB0115065	Glycerophosphates		1.24673	6.7165e-05	-0.294417	0.815401
Monoisobutyl phthalic acid	HMDB0002056	Benzoic acids and derivatives		1.23721	4.35968e-06	-0.210488	0.864245
5-Hydroxyferulic acid	HMDB0035484	Hydroxycinnamic acids and derivatives	C05619	1.23245	1.37683e-07	-0.414477	0.750291
Lysylglutamine	HMDB0028949	Amino acids, peptides, and analogues		1.22951	0.00138913	1.80926	3.50463
Sudan Red 7B	HMDB0258561	Unclassified		1.2164	0.046536	0.80179	1.74326
5'-Phosphoribosyl-N-formylglycinamide (FGAR)	3443	Unclassified		1.20206	0.0376657	5.05124	33.1569
Hypoxylone	68271	Unclassified		1.19353	0.000758811	-0.750988	0.594197
15(R)-17-phenyl trinor PGF2α isopropyl ester	45718	Unclassified		1.19289	0.0187973	8.41815	342.069
(2R,3R)-heptane-1,2,3-triol	LMFA05000549	Fatty alcohols		1.19179	0.0443195	-0.28147	0.822752
4E,14Z-Sphingadiene	LMSP01080002	Sphingoid bases		1.18796	0.0032053	-0.178149	0.883836
9-O-Acetylneuraminic acid	3320	Unclassified		1.18314	0.000280716	1.73105	3.3197
PE(P-18:0/0:0)	LMGP02070002	Glycerophosphoethanolamines		1.18144	0.0158647	-0.515557	0.699523
Tyrosylhydroxyproline	HMDB0029106	Amino acids, peptides, and analogues		1.18129	8.49981e-08	1.16512	2.24253
N-Acetylneuraminic acid	HMDB0000230	Carbohydrates and carbohydrate conjugates	C19910	1.17952	0.000270352	1.61559	3.06436
Ornithine	HMDB0000214	Amino acids, peptides, and analogues	C00077	1.17759	4.57635e-08	1.53364	2.89516
Chrysene	69889	Unclassified		1.17543	0.000150063	1.44177	2.71655
TXB2-d4	LMFA03030010	Unclassified		1.17483	5.4694e-05	-0.790884	0.57799
(3beta,6beta)-Furanoeremophilane-3,6-diol 6-acetate	HMDB0034930	Sesquiterpenoids		1.16755	0.00650521	1.73743	3.3344
Methyl dodecanoate	LMFA07010463	Fatty acid esters		1.16293	9.63231e-05	-0.271333	0.828553
LysoPC(22:5(4Z,7Z,10Z,13Z,16Z)/0:0)	HMDB0010402	Glycerophosphocholines	C04230	1.16073	0.0448494	-0.592612	0.663141
N-Acetyl-L-glutamate 5-phosphate	3396	Amino acids, peptides, and analogues	C04133	1.14851	0.00576768	1.18601	2.27523
Mahaleboside	HMDB0032984	Coumarin glycosides		1.14834	0.0294996	2.14225	4.41451
Phenylmethanesulfonyl fluoride	66517	Unclassified		1.14491	0.00349623	-0.68616	0.621506
(R)-5-Diphosphomevalonic acid	HMDB0001090	Organic pyrophosphates	C01143	1.14448	0.0469889	6.05157	66.3292
C17 Sphinganine	41558	Sphingoid bases		1.13328	0.000145859	-0.826845	0.563761
1,3-Benzenedisulfonamide	69857	Unclassified		1.1327	0.00242776	2.53	5.77572
10Z-Heptadecenoic acid	HMDB0060038	Fatty acids and conjugates		1.13247	3.78792e-06	-0.393906	0.761067
2-Acetyl-3,5,5,6,8,8-hexamethyl-5,6,7,8- tetrahydronaphthalene	HMDB0061860	Unclassified		1.12887	2.37916e-06	-0.209224	0.865003
Triethylene Glycol Monomethyl Ether	HMDB0062666	Ethers		1.12578	0.0110407	-0.466684	0.723626
16-Hydroxyhexadecanoic acid	HMDB0006294	Fatty acids and conjugates	C18218	1.12445	2.04208e-06	-1.23996	0.423384
2,3-Dihydroxy-2-methylbutanoic acid	LMFA01050468	Fatty acids and conjugates		1.12223	0.00275169	-0.560461	0.678086
Pseudouridine	HMDB0000767	Unclassified	C02067	1.1208	0.00104246	0.941043	1.91992
2,4-dihydroxy-2-heptenedioc acid	36007	Fatty Acids and Conjugates	C06201	1.11123	0.0281229	2.11465	4.33084
2-O-(beta-D-galactopyranosyl-(1->6)-beta-D-galactopyranosyl) 2S,3R-dihydroxytridecanoic acid	LMFA13010049	Fatty acyl glycosides		1.10666	7.28732e-05	0.986558	1.98145
Epsilon-caprolactam	HMDB0062769	Caprolactams	C06593	1.1055	0.000205292	1.55333	2.93494
2,5-Furandicarboxylic acid	HMDB0004812	Furoic acid and derivatives	C20450	1.10368	0.0128474	3.18636	9.10313
Chenodeoxycholic acid glycine conjugate	HMDB0000637	Bile acids, alcohols and derivatives	C05466	1.10055	0.0184705	6.18724	72.8693
N,N-dimethyl-Safingol	53956	Sphingoid bases		1.09941	0.000278667	-0.560601	0.678019
1-Aminocyclohexanecarboxylic acid	6589	Monoterpenoids		1.09845	1.94166e-06	1.78094	3.43651
METHACHOLINE	43545	Quaternary ammonium salts	C07471	1.09833	0.00491657	0.573735	1.48837
Terbutaline-1-glucuronide	2764	Unclassified		1.09751	0.0245724	1.35902	2.56511
Kinetin	HMDB0012245	Purines and purine derivatives	C08272	1.09721	0.000960781	-1.20719	0.433112
Tropolone	HMDB0259299	Unclassified		1.08769	0.0124472	1.24688	2.37327
2-Aminoisobutyric acid	37	Amino acids, peptides, and analogues	C03665	1.08595	0.00376745	0.537704	1.45166
3,5-Dinitro-L-tyrosine	65936	Unclassified		1.08458	0.00328539	-0.498155	0.708012
(-)-Tylocrebrine	68435	Unclassified		1.08135	0.0037855	-5.35754	0.0243904
Myristamide	LMFA01100064	Fatty amides		1.07073	0.000394723	-0.171771	0.887752
5-Hydroxymethyl-2-furancarboxaldehyde	HMDB0034355	Carbonyl compounds	C11101	1.06922	8.83903e-08	-0.3852	0.765673
5-L-Glutamyl-L-alanine	58376	Amino acids, peptides, and analogues	C03740	1.0684	0.000277526	1.12031	2.17393
L-Methionine S-oxide	63430	Amino acids, peptides, and analogues	C02989	1.06831	0.0314944	4.05546	16.6271
Lactosamine	HMDB0006591	Fatty acyl glycosides	C00203	1.06535	0.00222921	-5.0104	0.0310255
Linoleoyl ethanolamide	HMDB0012252	Amines		1.06195	0.000123613	0.313507	1.24272
(3Z,6Z)-3,6-Nonadien-1-ol	HMDB0030957	Fatty alcohols		1.06078	6.69619e-05	-0.166671	0.890896
Cinnamoside	HMDB0038923	Terpene glycosides		1.05915	0.00255992	1.24688	2.37328
N-Ribosylhistidine	HMDB0002089	Amino acids, peptides, and analogues		1.05798	0.00053543	4.03874	16.4355
PA(16:0/18:1(11Z))	HMDB0007858	Glycerophosphates	C00416	1.05503	8.09691e-11	-2.77909	0.145684
PC(P-18:0/0:0)	LMGP01070009	Glycerophosphocholines	C04230	1.04157	0.0157177	-0.325696	0.797914
L-Aspartic Acid	15	Amino acids, peptides, and analogues	C00049	1.04121	0.00369148	0.866567	1.82332
N-stearoyl valine	75504	Fatty amides		1.0397	0.00500498	-0.359183	0.779606
Mangiferic acid	HMDB0029800	Lineolic acids and derivatives		1.03881	0.012133	-0.564834	0.676033
Mirin	44842	Unclassified		1.03835	0.00336619	-1.10312	0.46551
Ptilosteroid B	LMST02030213	Steroids		1.03372	0.0359221	1.74155	3.34395
SANGUINARINE	44023	Quaternary benzophenanthridine alkaloids	C06162	1.03067	6.56808e-07	-0.522753	0.696042
6alpha,7alpha-Dihydroxy-3-oxo-5beta-cholan-24-oic Acid	LMST04010145	Unclassified		1.02872	0.0219078	1.98495	3.95849
Eicosapentaenoic Acid methyl ester	96532	Unclassified		1.02615	0.0213292	-0.953401	0.516414
PA(13:0/22:1(11Z))	LMGP10010087	Glycerophosphates		1.02558	0.00307014	-0.421107	0.746851
3-Oxotetradecanoic acid glycerides	94395	Unclassified		1.0236	2.67054e-05	-0.147707	0.902684
Valerenolic acid	HMDB0036563	Sesquiterpenoids		1.02354	0.0214686	0.551259	1.46536
17,20-dimethyl Prostaglandin F1α	45618	Unclassified		1.02266	0.000128456	-0.179605	0.882945
Indospicine	3299	Unclassified		1.02129	0.00653206	2.59813	6.05501
Fluprostenol methyl ester	45218	Unclassified		1.01921	0.0037066	-0.205587	0.867186
2-C-Methyl-D-erythritol 2,4-cyclodiphosphate	64016	Unclassified		1.01779	0.0258145	5.7934	55.4608
N-Acetyltaurine	HMDB0240253	Organosulfonic acids and derivatives		1.00779	0.037435	2.33645	5.05057
Histidinol phosphate	363	Unclassified		1.00425	2.10277e-05	-0.470053	0.721938
Hydroxyprolyl-Histidine	85772	Amino acids, peptides, and analogues		1.00274	0.0197269	2.2483	4.75123
2-Methyl-4-propyloxazole	92659	Oxazoles		1.0026	0.0166711	3.35998	10.2672
Carisoprodol	HMDB0014539	Amino acids, peptides, and analogues	C07927	1.00159	2.20132e-05	1.84359	3.58903
